# Supplementary material for: Massive Hypopharyngeal Dilatation and Cervical Lung Herniation in a Semi-Professional Wind Instrument Player: Highlighting the Necessity of Personalized Diagnostic and Management Strategies
Source: J Pers Med. 2026 Feb 25;16(3):127. doi: 10.3390/jpm16030127 (PMC13028340; doi:10.3390/jpm16030127)
Supplement: Supplementary file 1 [file jpm-16-00127-s001.zip]

Archive with 1 entries (1 files):
- jpm-4078838-supplementary.pdf
